# Supplementary material for: Kinase Inhibitors of DNA-PK, ATM and ATR in Combination with Ionizing Radiation Can Increase Tumor Cell Death in HNSCC Cells While Sparing Normal Tissue Cells
Source: Genes (Basel). 2021 Jun 17;12(6):925. doi: 10.3390/genes12060925 (PMC8235750; doi:10.3390/genes12060925)
Supplement: Supplementary file 1 [file genes-12-00925-s001.zip]

Archive with 1 entries (1 files):
- genes-1265921-supplementary.pdf
